# Supplementary material for: MVA-based vaccine candidates encoding the native or prefusion-stabilized SARS-CoV-2 spike reveal differential immunogenicity in humans
Source: NPJ Vaccines. 2024 Jan 26;9:20. doi: 10.1038/s41541-023-00801-z (PMC10817990; doi:10.1038/s41541-023-00801-z)
Supplement: Supplementary file 2 — Supplementary Data 1 [file 41541_2023_801_MOESM2_ESM.xlsx]

## Sheet: mRNA IgG
IgG		ID	1	2	3	4	5	6	7	8	9	10	11	12	13	14	15	16	17	18	19	20	21	22	23	24	25	26	27	28	29	30	31	32	33	34	35	36	37	38	39	40	41	42	43	44	45	46	47
		Position	-3	-1	1	3	5	7	9	11	13	15	17	19	21	23	25	27	29	31	33	35	37	39	41	43	45	47	49	51	53	55	57	59	61	63	65	67	69	71	73	75	77	79	81	83	85	87	89
		Peptide	SGSGMFVFLVLLPLV	SGMFVFLVLLPLVSS	MFVFLVLLPLVSSQC	VFLVLLPLVSSQCVN	LVLLPLVSSQCVNLT	LLPLVSSQCVNLTTR	PLVSSQCVNLTTRTQ	VSSQCVNLTTRTQLP	SQCVNLTTRTQLPPA	CVNLTTRTQLPPAYT	NLTTRTQLPPAYTNS	TTRTQLPPAYTNSFT	RTQLPPAYTNSFTRG	QLPPAYTNSFTRGVY	PPAYTNSFTRGVYYP	AYTNSFTRGVYYPDK	TNSFTRGVYYPDKVF	SFTRGVYYPDKVFRS	TRGVYYPDKVFRSSV	GVYYPDKVFRSSVLH	YYPDKVFRSSVLHST	PDKVFRSSVLHSTQD	KVFRSSVLHSTQDLF	FRSSVLHSTQDLFLP	SSVLHSTQDLFLPFF	VLHSTQDLFLPFFSN	HSTQDLFLPFFSNVT	TQDLFLPFFSNVTWF	DLFLPFFSNVTWFHA	FLPFFSNVTWFHAIH	PFFSNVTWFHAIHVS	FSNVTWFHAIHVSGT	NVTWFHAIHVSGTNG	TWFHAIHVSGTNGTK	FHAIHVSGTNGTKRF	AIHVSGTNGTKRFDN	HVSGTNGTKRFDNPV	SGTNGTKRFDNPVLP	TNGTKRFDNPVLPFN	GTKRFDNPVLPFNDG	KRFDNPVLPFNDGVY	FDNPVLPFNDGVYFA	NPVLPFNDGVYFAST	VLPFNDGVYFASTEK	PFNDGVYFASTEKSN	NDGVYFASTEKSNII	GVYFASTEKSNIIRG
Cohort	Time point	Donor	1																							51																						101
mRNA	V1:T0	1	0	15.75	23.5	0	0	42	0	0	0	41	206	0	0	65.5	27.5	67.5	7	77.25	25	0	0	109	31.5	0	336.5	67.25	7	123.5	5.5	66	22	0	89	76.5	74	139	0	38.5	41.5	72.5	63.5	153.5	29	6	0	38	0
		2	8	4	39	8	3519.25	10	0	0.5	0	42	3.5	0	0	79	23.5	0	0	0	0	0	0	0	0	0	123.5	67.5	0	160	0	0	0	0	0	254.5	0	0	0	93.5	63.5	73	132	184	111	86.5	31	3	0
		3	48	101	163.5	153	39	124.5	10.5	2061	12.5	160.5	12	0	0	132	74.5	33	0	66.75	0	0	0	28	0	0	147.75	71.25	183.5	280.25	5.5	59.5	5	17	16	56.25	12.5	23	311.25	113	10.5	54.5	67	276	27	31.5	26	85.5	21.5
		4	6.5	55	14	1	0	72	2	0	0	36.5	86	36	239	118	69.5	59	7	58	0	0	0	37.5	4	13.5	1501	50.75	0	24	0	44	0	0	0	37	0	3	0	42.5	8.5	43.5	35.5	146.75	22.5	16.5	14.5	83.5	19
		5	0	38	8	0	0	34.25	99.25	15.5	0	20	187.5	0	0	368.5	95.5	0	0	16.5	0	0	0	0	0	0	22	0	0	116	0	201	114.5	0	24.5	24.75	0	7.5	0	26.5	130	231	298	238.5	34	227.75	2124.25	191	7
		6	12	0	0	19	0	0	14.5	248	0	0	244.5	3	0	26	11	0	0	0	0	0	0	0	0.5	0	87	0	0	104	0	0	0	0	0	0	0	0	0	0	0	0	63	109.5	7	9.5	0	0	0
		7	0	1	8.25	0	0	17	0	0	0	23.5	0.5	0	0	17.5	0	0	0	0	0	0	0	10.5	0	0	0	0	0	32.25	0	4	0	0	0	0	0	17.75	0	60.25	53	183	424.5	374.25	195	49	285.5	275.5	103.5
		8	0	0	0	0	0	0	0	0	0	0	0	0	0	2	65.5	0	0	0	0	0	0	0	0	0	126.25	0	0	48	0	0	0	0	0	0	0	0	0	0	12.5	33.5	106	1521.5	531.5	0	0	13.5	0
		9	0	0	0	0.5	0	19.5	2.5	25.75	141.5	19.5	212	51.5	0	0	469.75	0	0	0	0	0	0	0	0	0	228.75	29.5	0	65.75	0	0	0	0	0	0	0	0	0	0	0	21	50	190	60.5	237	87.5	156	17
	V2:T1	1	32.5	18.5	58.5	0	0	64	0	0	0	9	228.75	0	0	27	25.5	28.25	58	40	16.5	0	0	23.75	0	0	213	0	0	76	0	0	0	0	0	79.5	23.25	25	0	0	22	42	118.5	221.5	31.75	0	0	72	2
		2	35	10	19	3	2853.5	12.5	0	0	0	60	0	0	0	43.75	17	0	0	0	0	0	0	0	0	0	160.75	77	0	120	0	0	0	0	0	191	0	0	0	262	51.5	80.5	78.5	239	112.5	28.5	0	20	0
		3	0	26.5	34.5	37	4	46.5	0	354.5	0	23	0	0	0	30.5	14	0	3.5	23.5	0	0	0	29.75	11.5	5.5	92.5	27.5	0	71.5	2	17.5	0	0	0	6	0	6	0	14.5	4.5	36.5	91.5	110	19	7	7	54.5	29.75
		4	11	26.5	18.5	0	0	66.25	32	0	0	10	30	13	445.25	115	76	133.5	21.5	32.5	9	0	0	11	0	57.5	3151.25	26.5	0	95	6.5	27.5	0	0	0	8	0	7	0	6	0	41	39	119.5	24.25	19	8.5	67.25	0
		5	0	12.5	2	0.5	0	98	56.5	10.5	0	107.5	105.5	0	0	203.5	64	6.5	0	24.5	0	0	0	63.5	0	0	64	12.5	0	105.5	0	22.5	41	0	8.5	42.5	0	0	0	63.5	108.5	199.25	298.75	252	11.5	357.5	1909.5	261.25	0
		6	0	0	0	1	0	0	0	195.75	0	0	50.5	0	0	0	0	0	0	0	0	0	0	0	0	0	23.5	0	0	47.5	0	0	0	0	0	0	0	0	0	0	5.5	18.5	137	169.5	3.5	0	0	0	0
		7	0	35	0	0	0	4	0	0	0	0	0	0	0	0	0	0	0	0	0	0	0	0	0	0	0	0	0	0	0	0	0	0	0	0	0	111	44	95.25	115	263.5	433.5	376.75	207	61	301.75	288.5	146
		8	32.5	18.5	98	17	0	1	0	0	0	3	0	0	0	66	195.5	7	34.5	9	0	0	0	0	23.5	10	534.5	42.5	0	313.5	0	7.5	0	0	0	0	0	0	0	30	40	72.5	233.5	1411.25	941.75	10	2.5	7	0
		9	0	0	18	0	0	0	0	0	13	0	80	13.5	0	7	543.25	0	0	0	0	0	0	0	0	0	281.75	0	0	117	0	0	0	0	0	0	0	0	0	0	8	19	76.5	71.5	0	191.75	0	0	0
[truncated: 667 more columns]

## Sheet: ChAd mRNA IgG
IgG		ID	1	2	3	4	5	6	7	8	9	10	11	12	13	14	15	16	17	18	19	20	21	22	23	24	25	26	27	28	29	30	31	32	33	34	35	36	37	38	39	40	41	42	43	44	45	46	47
		Position	-3	-1	1	3	5	7	9	11	13	15	17	19	21	23	25	27	29	31	33	35	37	39	41	43	45	47	49	51	53	55	57	59	61	63	65	67	69	71	73	75	77	79	81	83	85	87	89
		Peptide	SGSGMFVFLVLLPLV	SGMFVFLVLLPLVSS	MFVFLVLLPLVSSQC	VFLVLLPLVSSQCVN	LVLLPLVSSQCVNLT	LLPLVSSQCVNLTTR	PLVSSQCVNLTTRTQ	VSSQCVNLTTRTQLP	SQCVNLTTRTQLPPA	CVNLTTRTQLPPAYT	NLTTRTQLPPAYTNS	TTRTQLPPAYTNSFT	RTQLPPAYTNSFTRG	QLPPAYTNSFTRGVY	PPAYTNSFTRGVYYP	AYTNSFTRGVYYPDK	TNSFTRGVYYPDKVF	SFTRGVYYPDKVFRS	TRGVYYPDKVFRSSV	GVYYPDKVFRSSVLH	YYPDKVFRSSVLHST	PDKVFRSSVLHSTQD	KVFRSSVLHSTQDLF	FRSSVLHSTQDLFLP	SSVLHSTQDLFLPFF	VLHSTQDLFLPFFSN	HSTQDLFLPFFSNVT	TQDLFLPFFSNVTWF	DLFLPFFSNVTWFHA	FLPFFSNVTWFHAIH	PFFSNVTWFHAIHVS	FSNVTWFHAIHVSGT	NVTWFHAIHVSGTNG	TWFHAIHVSGTNGTK	FHAIHVSGTNGTKRF	AIHVSGTNGTKRFDN	HVSGTNGTKRFDNPV	SGTNGTKRFDNPVLP	TNGTKRFDNPVLPFN	GTKRFDNPVLPFNDG	KRFDNPVLPFNDGVY	FDNPVLPFNDGVYFA	NPVLPFNDGVYFAST	VLPFNDGVYFASTEK	PFNDGVYFASTEKSN	NDGVYFASTEKSNII	GVYFASTEKSNIIRG
Cohort	Time point	Donor	1																							51																						101
ChAd/ mRNA	V1:T0	1	0	31	10	1	0	19.5	0	0	0	13.5	0.5	0	0	11.5	28	0	0	17.5	4	16.25	0	15.5	176.5	53	6	14	0	0	2.5	18.5	11.5	0	0	8	1.5	0	0	76.5	5.75	0	15.5	36.5	17.5	12.5	31.5	63	65.75
		2	0	3	5	8.5	11	3.75	0	175.5	2.5	4.5	0	0	0	7	3	0	0	6.5	2	0	0	5.5	1	0	0	7.5	6.5	0	0	0	0	0	0	0	0	0	0	7	5.5	1	6.5	14.25	4.5	0	0	3	3
		3	0	11.5	0	66.75	77	14.5	8	1281	0	21	14.5	0	0	18.25	4	0	0	23	1.5	0	0	16.5	4	0	22	98	20.5	13.5	0	5	0	0	0	12.5	15.5	0	0	11	0	0	11	29.5	0	0	0	10.5	4
		4	0	0	0	0	0	0	0	0	0	0	0	0	0	0	0	0	0	0	0	0	0	0	0	0	0	0	0	0	0	0	0	0	0	0	0	0	1	6	0	1	16	28.5	40	0	0	52.75	10
		5	0	10	0	0	0	0	0	0	0	4.5	0	0	0	0.5	27	0	0	0	0	0	0	23.5	0	0	0	0	0	0	0	0	0	0	0	0	0	0	0	0	0	0	38.5	66	12.5	0	0	0	1
	V2:T1	1	2	0	5	0	0	0	0	0	0	0.5	0	0	0	0	23	0	0	3	0	1	0	7	292.5	43.5	11.5	0	0	0	0	0	0	0	0	0	0	0	11	6	1	0	33	73.5	11.5	2	16.5	29	8.25
		2	0	0	0	0	1	0	0	93.5	2.5	0	0	0	0	10	1.5	0	0	4	4	0	0	16.5	0	0	0	5	4	0	0	0	0	0	0	0	0	0	18.5	65.25	72	72	13.5	5	0	0	0	0	0
		3	0	13.5	0	40	29.5	4.5	0	597.25	0	0	0	0	0	8.5	2.5	0	0	0	0	0	0	0	0	0	22.5	26.25	0	4.5	0	0	0	0	0	0	0	0	0	22	4.5	2.5	30	88.5	0	0	0	20.5	21.5
		4	0	0	0	0	0	0	0	0	0	0	0	0	0	1	7.5	4.5	15.5	14.5	2.5	0	0	0	0	0	0	0	0	7	25	0	0	0	0	0	0	0	0	0	0	0	12	27	43	0	0	59.5	0
		5	0	2	0	0	0	4.75	0	0	0	2	0	0	0	2	6.5	0	0	2	0	0	0	0	0	0	8.5	0	0	0	0	0	0	0	0	0	0	0	0	1	5	0	21	28	4	0	0	4	0
	V3:T1	1	1	9	14.5	0	0	8.5	0	0	0	3.5	0	0	0	8.5	0.5	0	0	0	0	0	0	0	152.5	11	5.5	0	0	0.5	7	13.25	2	0	0	8.5	0	0	0	19	0	0	7.5	37	8	0	8	79	16
		2	0	0	5	34.25	23.5	9.75	0	129	4	6	2	0	0	23	26	0	0	0	0	0	0	16.5	9	0	0	17.5	14.5	27.5	0	0	1	0	0	0	0	0	0	13.5	13.5	1	20.5	55.5	25	0	2.5	6	15.5
		3	0	38	6	23.5	12.25	28	7.5	663.25	5.5	18	3.5	0	0	15.5	5.5	0	0	11	0	0	0	0	1	0	3.5	34	0	10.5	0	3.5	0	0	0	7	0	39.5	70.5	53	8	1	22.5	62	16	5	8	39	11
		4	0	0	0	0	0	0	0	0	0	2	0	0	0	0	1	0	0	0	0	0	0	0	0	0	0	0	0	1.5	2	0	0	0	0	0	0	0	0	0	13.5	0	17.5	54.5	101	11.5	0	41.5	8
		5	0	1	0	0	0	5.5	0	0	0	3.5	0	0	0	7.5	0	0	0	6.5	0	0	0	4.5	0	0	0	10	0	0	3.5	27.5	1	0	0	12.25	1	0	0	14.5	2.5	0	8.5	34.5	14	0	0	14	6.5
[truncated: 667 more columns]

## Sheet: MVA-S mRNA IgG
IgG		ID	1	2	3	4	5	6	7	8	9	10	11	12	13	14	15	16	17	18	19	20	21	22	23	24	25	26	27	28	29	30	31	32	33	34	35	36	37	38	39	40	41	42	43	44	45	46	47
		Position	-3	-1	1	3	5	7	9	11	13	15	17	19	21	23	25	27	29	31	33	35	37	39	41	43	45	47	49	51	53	55	57	59	61	63	65	67	69	71	73	75	77	79	81	83	85	87	89
		Peptide	SGSGMFVFLVLLPLV	SGMFVFLVLLPLVSS	MFVFLVLLPLVSSQC	VFLVLLPLVSSQCVN	LVLLPLVSSQCVNLT	LLPLVSSQCVNLTTR	PLVSSQCVNLTTRTQ	VSSQCVNLTTRTQLP	SQCVNLTTRTQLPPA	CVNLTTRTQLPPAYT	NLTTRTQLPPAYTNS	TTRTQLPPAYTNSFT	RTQLPPAYTNSFTRG	QLPPAYTNSFTRGVY	PPAYTNSFTRGVYYP	AYTNSFTRGVYYPDK	TNSFTRGVYYPDKVF	SFTRGVYYPDKVFRS	TRGVYYPDKVFRSSV	GVYYPDKVFRSSVLH	YYPDKVFRSSVLHST	PDKVFRSSVLHSTQD	KVFRSSVLHSTQDLF	FRSSVLHSTQDLFLP	SSVLHSTQDLFLPFF	VLHSTQDLFLPFFSN	HSTQDLFLPFFSNVT	TQDLFLPFFSNVTWF	DLFLPFFSNVTWFHA	FLPFFSNVTWFHAIH	PFFSNVTWFHAIHVS	FSNVTWFHAIHVSGT	NVTWFHAIHVSGTNG	TWFHAIHVSGTNGTK	FHAIHVSGTNGTKRF	AIHVSGTNGTKRFDN	HVSGTNGTKRFDNPV	SGTNGTKRFDNPVLP	TNGTKRFDNPVLPFN	GTKRFDNPVLPFNDG	KRFDNPVLPFNDGVY	FDNPVLPFNDGVYFA	NPVLPFNDGVYFAST	VLPFNDGVYFASTEK	PFNDGVYFASTEKSN	NDGVYFASTEKSNII	GVYFASTEKSNIIRG
Cohort	Time point	Donor	1																							51																						101
MVA-S/ mRNA	V1:T0	1	0	0	0	168.5	121	31	73.5	2692.75	0	1.5	0	0	0	51	43.5	0	0	0	13.25	621.5	194.25	1696	1014.25	882.25	22959	136	1	137.5	0	0	0	0	0	0	0	0	0	8.5	37.5	20.5	155	187.5	18.5	213	129.25	54	0
		2	0	35	20	0	0	22.5	0	0	2.5	12	0	0	0	37.5	44	0	0.5	58	0	0	0	6	2	0	13	24	4.5	10	2	49	0	0	0	12.5	0	0	0	21	15.5	31.5	106	212.75	17.5	0	7	58	222.5
		3	18.5	0	0	0	0	0	0	84.5	0	0	0	0	0	0	0	0	0	0	0	0	0	0	0	0	0	0	0	0	0	0	0	0	0	0	0	0	0	0	0	0	7	9	4.5	13	0	0	0
		4	0	22	6.5	0	0	11.5	0	0	0	18	0	0	0	30.5	16	0	0	29	0	0	0	11	10.5	0	7.5	36.5	13.25	46	0	33.75	19	0	0	26.5	0	0	0	37	28	19.5	59	143	82.5	0	0	86.75	21
		5	0	16	0	0	0	17.25	0	0	0	9	0	0	0	48	13.5	1	0	13.5	0	0	0	12.5	0	0	7	12	0	12	0	6.75	0	0	0	0	0	0	0	26.5	16.5	8.5	38.5	139.5	9.5	256.5	7.5	29	0
	V2:T1	1	0	0	0	109	38	4.5	13.5	1647	0	0	0	0	0	0	29	0	0	0	0	282.75	64.5	1272.5	429.25	144.25	15343.5	53	0	14	0	0	0	0	0	0	0	0	0	0	11.5	0	91	120.5	8.5	64.5	115.75	57	0
		3	0	0	0	1	0	0	0	120.5	0	0	0	0	0	0	0	0	0	0	0	0	0	0	0	0	2	0	0	0	0	0	0	0	0	0	0	0	0	0	3	6.5	35	53.5	43	32	0	9	0
		4	0	5	2	0	0	43.5	0	0	0	1.5	0	0	0	24.5	38.75	0	0	6.5	0	0	0	0	3	0	18	25	0	30.5	0	3.5	0	0	0	0	0	0	0	0	9.5	19	87	161	59	0	0	29.5	21
		5	0	0	0	0	0	0	0	0	0	0	0	0	0	23	0	0	0	19	0	0	0	4.5	0	0	10.5	0	0	11.5	0	10	0	0	0	0	0	0	0	39	10.5	18	62.5	191.5	39.5	235.5	16	58	17
	V4:T1	1	0	0	0	144.5	58.75	140	215.5	2776	0	0	0	0	0	61.5	51	0	0	0	0	87	2	949.5	403	238.75	13386	21.25	0	49	0	0	0	0	0	0	0	0	0	0	8	37.5	135.5	194	52	199	242.25	3.5	0
		2	0	0	0	0	0	0	0	0	0	0	0	0	0	5.5	0	0	0	0	0	0	0	0	0	0	406	121.25	0	327	0	0	0	0	0	0	0	0	0	17.5	230.75	92	456	715.25	117.75	0	0	4.5	0
		3	0	0	0	18	0	0	0	178.5	0	0	0	0	0	0	0	0	0	0	0	0	0	0	0	0	0	0	0	0	0	0	0	0	0	0	0	0	0	3	1	16	35	60.5	54	22.5	0	34	21.5
		4	0	8.5	0	0	0	0	0	0	0	14.5	0	0	0	21	8.5	0	0	6	0	0	0	0	0	0	0	11.5	0	2	0	9	0	0	0	9	0	0	0	7	10.5	8.5	95.5	133.5	7.5	0	0	29	7.5
		5	17.5	76	14.5	0	0	21	0	36.5	0	36.5	0	0	0	42	12	0	0	45	0	0	0	9.5	0	0	0	26.5	0	0	0	6	0	0	0	17.5	0	0	0	22	0	19.5	72	136.5	8	145.5	0	97.5	30
[truncated: 667 more columns]

## Sheet: MVA-ST IgG
IgG		ID	1	2	3	4	5	6	7	8	9	10	11	12	13	14	15	16	17	18	19	20	21	22	23	24	25	26	27	28	29	30	31	32	33	34	35	36	37	38	39	40	41	42	43	44	45	46	47
		Position	-3	-1	1	3	5	7	9	11	13	15	17	19	21	23	25	27	29	31	33	35	37	39	41	43	45	47	49	51	53	55	57	59	61	63	65	67	69	71	73	75	77	79	81	83	85	87	89
		Peptide	SGSGMFVFLVLLPLV	SGMFVFLVLLPLVSS	MFVFLVLLPLVSSQC	VFLVLLPLVSSQCVN	LVLLPLVSSQCVNLT	LLPLVSSQCVNLTTR	PLVSSQCVNLTTRTQ	VSSQCVNLTTRTQLP	SQCVNLTTRTQLPPA	CVNLTTRTQLPPAYT	NLTTRTQLPPAYTNS	TTRTQLPPAYTNSFT	RTQLPPAYTNSFTRG	QLPPAYTNSFTRGVY	PPAYTNSFTRGVYYP	AYTNSFTRGVYYPDK	TNSFTRGVYYPDKVF	SFTRGVYYPDKVFRS	TRGVYYPDKVFRSSV	GVYYPDKVFRSSVLH	YYPDKVFRSSVLHST	PDKVFRSSVLHSTQD	KVFRSSVLHSTQDLF	FRSSVLHSTQDLFLP	SSVLHSTQDLFLPFF	VLHSTQDLFLPFFSN	HSTQDLFLPFFSNVT	TQDLFLPFFSNVTWF	DLFLPFFSNVTWFHA	FLPFFSNVTWFHAIH	PFFSNVTWFHAIHVS	FSNVTWFHAIHVSGT	NVTWFHAIHVSGTNG	TWFHAIHVSGTNGTK	FHAIHVSGTNGTKRF	AIHVSGTNGTKRFDN	HVSGTNGTKRFDNPV	SGTNGTKRFDNPVLP	TNGTKRFDNPVLPFN	GTKRFDNPVLPFNDG	KRFDNPVLPFNDGVY	FDNPVLPFNDGVYFA	NPVLPFNDGVYFAST	VLPFNDGVYFASTEK	PFNDGVYFASTEKSN	NDGVYFASTEKSNII	GVYFASTEKSNIIRG
Cohort	Time point	Donor	1																							51																						101
MVA-ST	V1:T0	1	39	12	26	10.5	0	2	0	18.5	0	12.25	15	98.5	2	30	8.5	4	0	0	0	6	31	50	11.5	26	171.75	37.5	0	69	48.5	30.5	8	12	23.5	94.5	7	0	0	4.5	5.75	52	14	82	53.25	36.5	7.5	25	0
		2	94.75	119.5	64.75	28.5	23.5	106.75	78.5	23.5	34	106.5	57	19	13.5	129	72.5	31.5	26.5	108.5	91	14	13	98	45	28	143	84	42	43.5	20	112.5	50	18	21	85.75	133.5	132	47.5	97	65.5	81.5	47	320	88	240.5	58.25	81.5	38
		3	186	89.5	46.5	9.5	7.75	94.75	87	1	15.5	113.25	52.5	64.5	27	91.75	62.75	17	11.5	83	88	6	6	122.75	45	14.5	63.5	117	47	28	85	196.75	91.75	23	39	223	160.5	19.5	124	192.25	239.5	163	91	292.25	329.5	82	120.5	289	102.75
		4	6	13.5	38.5	0	0	105.25	0	0	0	0	56.5	0	0	31.5	44.5	1	0	16	8.5	0	0	479.5	87.5	55.5	191.5	75.75	0	200.5	53	72.5	15	0	30	21	0	3.5	0	10.5	7	76	238	472	156.5	4	3.5	375.75	28.75
		5	118.5	90	93.25	26.5	22	72.75	91.5	16	12	32.5	61.25	14.5	22	55.5	147.5	31.5	26	54	74.5	27	35	107	134	37.5	108.5	89	101	43	39.5	63.25	105.75	25	37	68.5	139	50.5	64.5	107	68.5	35	105.5	172	178	53.5	72	244	176.75
		6	9.5	0	0	0	0	0	0	0	0	0	0	2	0	0	3.5	0	0	3	3	10	13	12.5	4	10	31.5	15	0	41	11.5	9.5	1.5	4.5	0	0	0	5	0	0	0	4	8.5	26	7	17.5	0	5.5	0
		7	0	0	0	0	0	0	0	0	0	0	0	0	0	0	0	0	0	0	0	0	0	0	0	0	0	0	0	0	0	0	0	0	0	0	0	0	0	0	0	0	0	0	0	0	0	0	0
	V2:T1	1	6.25	0	0	0	0	0	0	0	0	0	0	21.5	0	0	0	0	0	0	0	0	0	0	0	0	97.5	0	0	0	0	0	0	0	0	171	33	0	0	0	0	0	0	27	3	13	22.5	34	3.5
		2	71	103.5	47	24	24.5	129.5	92	23.5	41.75	121.5	58	20	19	130	63.5	17.5	21	125.5	50	15	21	115.75	54.25	8.5	113.5	127.75	101.5	74.75	37.5	156.5	63.75	16.5	22	121.5	59.5	19	28	112.5	73	228	83.5	271.25	115	276	84	122	51.5
		3	38	134.25	70.5	10.5	18	121.25	85.5	1.5	2	74	19.5	0	12	114	65	18	15	115.5	88	18.5	9.5	174	42	13	31	95	43.5	29.5	26.75	126.5	91	15.5	8.5	75	69.5	44.25	100.25	343.5	247.75	45.5	35	193	119	25	35.5	203.25	102
		4	22	19.5	48.75	0	0	214.25	45	0	0	8	263	5	0	82.25	92.5	0	100.5	39	5	14.5	0	400.5	208	206	611.75	171.75	0	400.5	114.75	113.5	29	0	0	33	3	16	0	35	38	78.5	232	518	100	0	0	122	57.5
		5	84	157.5	114.25	35	68	180	95	19.5	5	77.5	36	17	48	121.5	119.5	26	21	80	52	17.5	24	130	70.75	23	85.5	82	38	68.5	31.5	150.25	177.5	42.5	20.5	98.5	139.5	25	18.75	138.5	65.5	28.75	93	205	109.5	54.5	34.5	160.5	94.5
		6	0	0	0	0	0	0	0	0	0	0	0	0	0	0	40.5	0	0	0	0	7	0	0	129.5	152	706.5	179	0	416.5	260.5	81.75	0	0	0	0	0	0	0	0	7	0	87.5	204	0	0	0	0	0
		7	362.25	146	357.75	93.5	19	0	0	4	0	24.5	0	0	0	0	0	0	0	0	0	0	0	0	0	0	0	0	0	0	0	0	0	0	0	0	0	0	0	0	0	0	0	97	0	0	0	0	0
[truncated: 667 more columns]

## Sheet: mRNA MVA-ST IgG
IgG		ID	1	2	3	4	5	6	7	8	9	10	11	12	13	14	15	16	17	18	19	20	21	22	23	24	25	26	27	28	29	30	31	32	33	34	35	36	37	38	39	40	41	42	43	44	45	46	47
		Position	-3	-1	1	3	5	7	9	11	13	15	17	19	21	23	25	27	29	31	33	35	37	39	41	43	45	47	49	51	53	55	57	59	61	63	65	67	69	71	73	75	77	79	81	83	85	87	89
		Peptide	SGSGMFVFLVLLPLV	SGMFVFLVLLPLVSS	MFVFLVLLPLVSSQC	VFLVLLPLVSSQCVN	LVLLPLVSSQCVNLT	LLPLVSSQCVNLTTR	PLVSSQCVNLTTRTQ	VSSQCVNLTTRTQLP	SQCVNLTTRTQLPPA	CVNLTTRTQLPPAYT	NLTTRTQLPPAYTNS	TTRTQLPPAYTNSFT	RTQLPPAYTNSFTRG	QLPPAYTNSFTRGVY	PPAYTNSFTRGVYYP	AYTNSFTRGVYYPDK	TNSFTRGVYYPDKVF	SFTRGVYYPDKVFRS	TRGVYYPDKVFRSSV	GVYYPDKVFRSSVLH	YYPDKVFRSSVLHST	PDKVFRSSVLHSTQD	KVFRSSVLHSTQDLF	FRSSVLHSTQDLFLP	SSVLHSTQDLFLPFF	VLHSTQDLFLPFFSN	HSTQDLFLPFFSNVT	TQDLFLPFFSNVTWF	DLFLPFFSNVTWFHA	FLPFFSNVTWFHAIH	PFFSNVTWFHAIHVS	FSNVTWFHAIHVSGT	NVTWFHAIHVSGTNG	TWFHAIHVSGTNGTK	FHAIHVSGTNGTKRF	AIHVSGTNGTKRFDN	HVSGTNGTKRFDNPV	SGTNGTKRFDNPVLP	TNGTKRFDNPVLPFN	GTKRFDNPVLPFNDG	KRFDNPVLPFNDGVY	FDNPVLPFNDGVYFA	NPVLPFNDGVYFAST	VLPFNDGVYFASTEK	PFNDGVYFASTEKSN	NDGVYFASTEKSNII	GVYFASTEKSNIIRG
Cohort	Time point	Donor	1																							51																						101
MVA-ST/ mRNA	V3:T0	1	0	6	3	0	0	4.5	0	0	0	0	11	0	0	9.5	19	9.5	5.5	6	13.5	8.5	0	14.25	8.5	0	2	3.75	2	0	0	19	9	0	0	6	3	0	0	11.5	6.5	0	4.75	21.5	8	0	0	9.5	8
		2	0	0	0	0	0	9.5	13.5	0	0	0	1	0	0	67.5	0	0	0	0	0	15.5	0	2.5	0	0	884	5	0	1	39.5	53	22.5	1	0	0	0	0	1.75	12	39.5	5.5	102.5	47	82	16	0	82	0
		3	0	0	0	0	0	0	0	0	0	0	0	0	0	0	0	0	0	0	0	0	0	0	12.5	0	0.5	0	0	0	0	0	0	0	0	0	0	0	0	0	5	0	2	17.25	13.5	0	0	4	7
		4	0	5	0	0	0	0	0	0	0	0	0	0	0	9.5	0	0	0	1	0	0	0	10	0	0	2	0.5	0	3.5	40.5	12.5	0	0	0	5.5	0	0	0	12.5	0	0	50	148	5	6.5	0	27	0
		5	0	23	7.5	0	0	0	0	0	0	0.75	510.25	81.5	0	32.5	18.5	0	0	8.5	0	1.5	9.5	14	0	0	17.5	5.5	0	28.25	2.5	44.5	5.5	0	0	1.5	0	0	0	17.5	0	0	10.5	36.5	1.5	0	3	21	2.5
	V3:T1	1	0	4	6	0	0	5	0	0	0	4.5	3.5	0	0	18	5	0	0	7	1	0	0	22	10	0	6.5	16	7	4	0	28.5	29	0	0	16.5	8	0	0	14.5	10.5	3	11	46	11.5	3	0	18.75	10
		2	0	0	0	0	0	0	0	0	0	0	0	0	0	0	0	0	0	0	0	0	0	0	0	0	524.25	0	0	0	0	25	2	0	0	0	0	0	0	0	1	0	80.5	39.5	58.5	0.5	0	73	0
		3	0	0	0	0	0	0	0	0	0	0	0	0	0	0	0	0	0	0	0	0	0	0	1	0	0	0	0	6.5	0	0	0	0	0	0	0	0	0	1	0	0	1	24	3	0	0	5.5	0
		4	0	6	0	0	0	0	0	0	0	0	0	0	0	3.5	0	0	0	7.5	0	0	0	11	0	0	16	0	0	21.5	55.5	7.5	0	0	0	0	0	0	0	9	0	0	54	161.5	3.75	1	0	21	9.5
		5	0	0	0	0	0	0	0	0	0	3	486.25	72.5	17	8.5	47	0	0	3	0	0	0	14.5	0	3	4.5	0	0	3.5	23	12.5	0	0	0	2.5	0	0	0	16	21	9.5	30	164.5	10.5	0	20	17.5	5
	V3:T1	1
		2
		3
		4
		5
[truncated: 667 more columns]

## Sheet: mRNA IgA
IgA		ID	1	2	3	4	5	6	7	8	9	10	11	12	13	14	15	16	17	18	19	20	21	22	23	24	25	26	27	28	29	30	31	32	33	34	35	36	37	38	39	40	41	42	43	44	45	46	47
		Position	-3	-1	1	3	5	7	9	11	13	15	17	19	21	23	25	27	29	31	33	35	37	39	41	43	45	47	49	51	53	55	57	59	61	63	65	67	69	71	73	75	77	79	81	83	85	87	89
		Peptide	SGSGMFVFLVLLPLV	SGMFVFLVLLPLVSS	MFVFLVLLPLVSSQC	VFLVLLPLVSSQCVN	LVLLPLVSSQCVNLT	LLPLVSSQCVNLTTR	PLVSSQCVNLTTRTQ	VSSQCVNLTTRTQLP	SQCVNLTTRTQLPPA	CVNLTTRTQLPPAYT	NLTTRTQLPPAYTNS	TTRTQLPPAYTNSFT	RTQLPPAYTNSFTRG	QLPPAYTNSFTRGVY	PPAYTNSFTRGVYYP	AYTNSFTRGVYYPDK	TNSFTRGVYYPDKVF	SFTRGVYYPDKVFRS	TRGVYYPDKVFRSSV	GVYYPDKVFRSSVLH	YYPDKVFRSSVLHST	PDKVFRSSVLHSTQD	KVFRSSVLHSTQDLF	FRSSVLHSTQDLFLP	SSVLHSTQDLFLPFF	VLHSTQDLFLPFFSN	HSTQDLFLPFFSNVT	TQDLFLPFFSNVTWF	DLFLPFFSNVTWFHA	FLPFFSNVTWFHAIH	PFFSNVTWFHAIHVS	FSNVTWFHAIHVSGT	NVTWFHAIHVSGTNG	TWFHAIHVSGTNGTK	FHAIHVSGTNGTKRF	AIHVSGTNGTKRFDN	HVSGTNGTKRFDNPV	SGTNGTKRFDNPVLP	TNGTKRFDNPVLPFN	GTKRFDNPVLPFNDG	KRFDNPVLPFNDGVY	FDNPVLPFNDGVYFA	NPVLPFNDGVYFAST	VLPFNDGVYFASTEK	PFNDGVYFASTEKSN	NDGVYFASTEKSNII	GVYFASTEKSNIIRG
Cohort	Time point	Donor	1																							51																						101
mRNA	V1:T0	1	0	0	0	0	0	0	0	0	0	0	0	0	0	0	0	0	0	0	0	72.5	0	7.5	0	0	74.25	0	0	52	0	0	0	0	0	0	21.5	22.5	0	0	20	58.25	57.75	66.25	0	0	1	0	0
		2	0	0	0	0	0	0	63	89.5	0	9	46	0	0	328.5	42.5	4	9.5	0	0	0	0	10.5	203.5	5.75	228.5	527	0	139	0	0	0	0	113.5	34	81.5	58.75	94.5	0	51	335.5	70	106.5	0	394	31.5	0	0
		3	0	0	0	0	0	90	3.5	28.5	0	93	49	0	0	32.5	45	0	0	0	0	0	0	0	0	0	24	26.5	0	134	0	15.5	0	0	0	0	67	13	250.5	0	31	96	67.5	176.25	274.25	114.5	63	29	16.5
		4	0	0	0	0	0	0	0	0	0	0	0	0	0	0	0	0	0	0	0	0	0	0	0	0	0	0	0	0	0	0	0	0	0	0	0	31.5	0	0	0	16	57.5	46	0	0	6.5	11	0
		5	0	0	0	0	0	0	0	0	0	0	0	0	0	22.5	8.5	0	0	0	0	0	0	0	0	0	31.5	0	0	102.5	0	0	0	0	0	0	0	0	0	0	18	60.5	136	112	0	4.5	0	0	0
		6	0	0	0	0	0	0	0	0	0	0	0	0	0	0	0	0	0	0	0	0	0	0	0	0	0	0	0	0	0	0	0	0	0	0	0	0	0	0	0	0	10.5	42.75	0	0	0	4.5	34
		7	297.5	0	0	0	0	4.5	2339.75	116	0	0	0	0	0	766	0	0	0	0	0	0	0	0	0	0	0	0	0	0	0	0	0	0	0	0	0	872.25	933.75	185.5	314	181.25	747.5	405.75	402.5	1232.25	396.75	340.5	0
		8	0	0	0	0	0	0	0	0	0	0	0	0	0	0	0	0	0	0	0	0	0	0	0	0	0	0	0	0	0	0	0	0	0	0	0	0	0	0	3	15.5	116	67.5	0	161	6.5	0	0
		9	0	0	23	0	0	7.5	0	4.25	0	0	0	34.75	0	9.5	27.5	0	16	0	0	0	0	166	0	0	19.5	0	0	146.5	0	0	0	0	22	0	0	205	0	0	76	62.5	210	111.5	50	25	98	21.5	0
	V2:T1	1	0	0	0	0	0	0	0	0	0	0	0	0	0	0	0	0	0	0	0	0	0	0	0	0	0	0	0	0	0	0	0	0	0	0	16.5	0	0	0	10.5	34	53.5	135	9	4.5	16.5	7	20
		2	0	0	0	0	0	0	34.25	84.5	0	38.5	71.5	0	0	211	0	0	0	0	0	0	0	0	53.25	0	284	383.5	0	183	27.5	3.5	0	0	56	85.5	241.25	84.25	72.25	161	63.5	353	98.75	301	0	408	3.5	0	0
		3	0	0	0	0	0	0	0	0	0	0	0	0	0	0	0	0	0	0	0	0	0	0	0	0	0	0	0	0	0	0	0	0	0	0	86.5	28.5	9	0	2	51.5	96.5	80	88.5	44	15.5	80	27.5
		4	0	0	0	0	0	0	0	0	0	0	0	0	0	0	0	0	0	0	0	15.75	0	0	0	0	113	0	0	64.5	0	0	0	0	0	0	0	62	0	0	0.5	26	94	94	0	5.5	51	45	8.5
		5	0	0	0	0	0	1	0	0	0	0	0	0	0	0	1	0	0	0	0	0	0	0	0	0	30.5	0	0	101	0	0	0	0	0	0	0	8	0	0	37.5	101	274.5	142.5	0	32	31.5	0	0
		6	0	0	0	0	0	0	0	0	0	0	0	0	0	0	0	0	0	0	0	0	0	0	0	0	0	0	0	7.5	0	0	0	0	0	0	1.25	0	0	10	80.5	13	75	87	6.5	0	0	29.75	115
		7	319.5	0	0	0	0	40.5	2172.5	201.25	0	0	0	0	0	974.5	0	0	0	0	0	0	0	0	5	0	0	0	0	0	0	0	0	0	0	0	0	1179.25	987.5	102.5	224	225	764.75	483.75	383.5	1011.75	311.5	229	0
		8	0	0	0	0	0	0	0	0	51	0	0	0	0	14	55.5	142.5	26	0	0	0	0	0	13.5	21.5	306.75	8	0	207.5	3.5	14.5	0	0	0	0	35.5	0	0	0	24.75	8.5	111	71.75	3	260	37	7	0
		9	0	0	12	0	0	0	0	0	0	0	0	0	0	0	42.5	0	28	0	2.5	0	0	239	0	0	144.5	14.5	0	305.25	0	0	0	0	57.5	0	0	123	0	2	87.75	71	220.5	170.5	56	22.5	93.75	17.5	0
[truncated: 667 more columns]

## Sheet: ChAd mRNA IgA
IgA		ID	1	2	3	4	5	6	7	8	9	10	11	12	13	14	15	16	17	18	19	20	21	22	23	24	25	26	27	28	29	30	31	32	33	34	35	36	37	38	39	40	41	42	43	44	45	46	47
		Position	-3	-1	1	3	5	7	9	11	13	15	17	19	21	23	25	27	29	31	33	35	37	39	41	43	45	47	49	51	53	55	57	59	61	63	65	67	69	71	73	75	77	79	81	83	85	87	89
		Peptide	SGSGMFVFLVLLPLV	SGMFVFLVLLPLVSS	MFVFLVLLPLVSSQC	VFLVLLPLVSSQCVN	LVLLPLVSSQCVNLT	LLPLVSSQCVNLTTR	PLVSSQCVNLTTRTQ	VSSQCVNLTTRTQLP	SQCVNLTTRTQLPPA	CVNLTTRTQLPPAYT	NLTTRTQLPPAYTNS	TTRTQLPPAYTNSFT	RTQLPPAYTNSFTRG	QLPPAYTNSFTRGVY	PPAYTNSFTRGVYYP	AYTNSFTRGVYYPDK	TNSFTRGVYYPDKVF	SFTRGVYYPDKVFRS	TRGVYYPDKVFRSSV	GVYYPDKVFRSSVLH	YYPDKVFRSSVLHST	PDKVFRSSVLHSTQD	KVFRSSVLHSTQDLF	FRSSVLHSTQDLFLP	SSVLHSTQDLFLPFF	VLHSTQDLFLPFFSN	HSTQDLFLPFFSNVT	TQDLFLPFFSNVTWF	DLFLPFFSNVTWFHA	FLPFFSNVTWFHAIH	PFFSNVTWFHAIHVS	FSNVTWFHAIHVSGT	NVTWFHAIHVSGTNG	TWFHAIHVSGTNGTK	FHAIHVSGTNGTKRF	AIHVSGTNGTKRFDN	HVSGTNGTKRFDNPV	SGTNGTKRFDNPVLP	TNGTKRFDNPVLPFN	GTKRFDNPVLPFNDG	KRFDNPVLPFNDGVY	FDNPVLPFNDGVYFA	NPVLPFNDGVYFAST	VLPFNDGVYFASTEK	PFNDGVYFASTEKSN	NDGVYFASTEKSNII	GVYFASTEKSNIIRG
Cohort	Time point	Donor	1																							51																						101
ChAd/ mRNA	V1:T0	1	0	0	0	0	0	0	0	0	1.5	2	0	0	0	0	0	0	0	0	0	0	0	0	0	0	0	0	0	0	0	0	0	0	0	0	0	0	0	0	0	0	0	0	0	1.5	0	23.25	7.5
		2	0	0	0	0	0	0	0	0	0	0	0	0	0	0.25	0	0	0	0	0	80	0	0	0	0	0	0	0	0	0	0	0	0	0	0	0	0	4.5	0	0	38.5	16	0	0	0	0	0	62
		3	0	0	0	0	0	0	0	0	0	0	0	0	0	2	7	0	0	0	0	7.75	0	0	0	0	0	0	0	2	0	0	0	0	0	0	0	0	0	0	0	6.5	13.5	0	0	5	0	0	40.5
		4	0	0	0	0	0	0	0	0	0	0	0	0	0	0	0	0	0	0	0	0	0	0	0	0	0	0	0	0	0	0	0	0	0	0	0	0	0	0	0	0	0	0	0	0	0	0	0
		5	0	0	0	0	0	0	0	0	0	0	0	0	0	0	0.5	0	0	0	0	0	0	0	1	0	0	0	0	0	0	0	0	0	0	0	0	0	0	0	0	0	5	2	0	1	0	0	0
	V2:T1	1	0	0	0	0	0	0	0	0	0	0	0	0	0	0	0	0	0	0	0	0	0	0	0	0	0	0	0	0	0	0	0	0	0	0	0	0	0	0	0	4.5	6	1	0	12.25	7	25	7.5
		2	0	0	0	0	0	0	0	0	0	0	0	0	0	0	0	0	0	0	0	0	0	0	0	0	0	0	0	0	0	0	0	0	0	0	0	0	0	0	0	0	0	0	0	0	0	0	0
		3	0	0	0	0	0	0	0	0	0	0	0	0	0	0	0	0	0	0	0	0	0	0	0	0	0	0	0	0	0	0	0	0	0	0	0	0	0	0	0	20	18	12.5	0	0	0	0	70.5
		4	0	0	0	0	0	0	0	0	0	0	0	0	0	0	0	0	0	0	0	0	0	0	0	0	0	0	0	0	0	0	0	0	0	0	0	0	0	0	0	0	0	0	0	0	0	0	0
		5	1	3.5	0	0	0	0	0	0	0	0	0	0	0	0	0	0	0	0	0	0	0	0	0	0	1	0	0	1	1	0	0	0	0	0	0	0	0	0	2	0	0	4	0	0	1	2	0
	V3:T1	1	0	0	0	0	0	0	0	0	0	0	0	0	0	0	0	0	0	0	0	0	0	0	0	0	0	0	0	0	0	0	0	0	0	0	0	0	0	0	0	0	5	3	0	4.5	4.5	20.25	3.5
		2	0	0	1.5	0	0	0	0	0	0	0	0	0	0	0	0	7.5	0	0	0	50.5	0	0	0	0	0	0	0	0	0	0	0	0	0	0	0	0	14.5	0	0	47	107	8.5	0	0	0	0	240
		3	0	0	0	0	0	1.5	4.5	0	28	6.5	0	4	5.5	11.25	12.5	0	0	0	0	0	0	0	0	0	0	0	0	0	0	0	0	0	0	0	0	0	0	0	0	0	4.5	0	0	27	0	0	15
		4	0	0	0	0	0	0	0	0	0	0	0	0	0	0	0	0	0	0	0	0	0	16.5	0	0	0	0	0	0	13.5	0	0	0	0	0	0	0	0	0	0	0	0	0	0	0	0	0	0
		5	0	0	0	0	0	0	0	0	0	0	0	0	0	0	0	0	0	0	0	0	0	0	0	0	0	0	0	0	0	0	0	0	2.5	0	0	0	0	0	0	0	0	3.5	0	0	6.5	2.5	0
[truncated: 667 more columns]

## Sheet: MVA-S mRNA IgA
IgA		ID	1	2	3	4	5	6	7	8	9	10	11	12	13	14	15	16	17	18	19	20	21	22	23	24	25	26	27	28	29	30	31	32	33	34	35	36	37	38	39	40	41	42	43	44	45	46	47
		Position	-3	-1	1	3	5	7	9	11	13	15	17	19	21	23	25	27	29	31	33	35	37	39	41	43	45	47	49	51	53	55	57	59	61	63	65	67	69	71	73	75	77	79	81	83	85	87	89
		Peptide	SGSGMFVFLVLLPLV	SGMFVFLVLLPLVSS	MFVFLVLLPLVSSQC	VFLVLLPLVSSQCVN	LVLLPLVSSQCVNLT	LLPLVSSQCVNLTTR	PLVSSQCVNLTTRTQ	VSSQCVNLTTRTQLP	SQCVNLTTRTQLPPA	CVNLTTRTQLPPAYT	NLTTRTQLPPAYTNS	TTRTQLPPAYTNSFT	RTQLPPAYTNSFTRG	QLPPAYTNSFTRGVY	PPAYTNSFTRGVYYP	AYTNSFTRGVYYPDK	TNSFTRGVYYPDKVF	SFTRGVYYPDKVFRS	TRGVYYPDKVFRSSV	GVYYPDKVFRSSVLH	YYPDKVFRSSVLHST	PDKVFRSSVLHSTQD	KVFRSSVLHSTQDLF	FRSSVLHSTQDLFLP	SSVLHSTQDLFLPFF	VLHSTQDLFLPFFSN	HSTQDLFLPFFSNVT	TQDLFLPFFSNVTWF	DLFLPFFSNVTWFHA	FLPFFSNVTWFHAIH	PFFSNVTWFHAIHVS	FSNVTWFHAIHVSGT	NVTWFHAIHVSGTNG	TWFHAIHVSGTNGTK	FHAIHVSGTNGTKRF	AIHVSGTNGTKRFDN	HVSGTNGTKRFDNPV	SGTNGTKRFDNPVLP	TNGTKRFDNPVLPFN	GTKRFDNPVLPFNDG	KRFDNPVLPFNDGVY	FDNPVLPFNDGVYFA	NPVLPFNDGVYFAST	VLPFNDGVYFASTEK	PFNDGVYFASTEKSN	NDGVYFASTEKSNII	GVYFASTEKSNIIRG
Cohort	Time point	Donor	1																							51																						101
MVA-S/ mRNA	V1:T0	1	0	0	0	0	0	0	1.5	5.5	0	0	0	0	0	4	0	0	24.5	0	2	23	0	250.5	110	84	2420.5	66.5	0	284.5	7	5	0	0	0	0	7.5	11	14.5	1.25	37	61	158.5	151	22	0	17	0	0
		2	0	0	0	0	0	0	0	0	151.5	0	0	0	0	0	23.5	0	0	0	0	0	0	48.5	0	0	3	0	0	0	0	0	0	0	0	0	0	0	0	0	0	17	34.5	144	2	8	59	29.5	0
		3	0	0	0	0	0	0	0	0	0	0	0	0	0	0	0	0	0	0	0	0	0	0	0	0	0	0	0	0	0	0	0	0	0	0	0	0	0	0	0	0	0	0	0	0	0	0	0
		4	0	0	0	0	0	0	0	0	0	0	0	0	0	0	0	0	0	0	0	0	0	0	0	0	0	0	0	0	0	0	0	0	0	0	0	0	0	0	0	13.5	21.5	16.5	0	0	0	0	0
		5	0	0	0	0	0	0	0	0	0	0	0	0	0	0	0	0	0	0	0	0	0	0	0	0	57.5	0	0	5	0	0	0	0	0	0	0	0	0	0	0	0	3	3	0	0	1	0	0
	V2:T1	1	0	0	0	0	0	0	0	0	0	0	0	0	0	0	0	0	1	0	0	0	0	79.5	0	0	715.5	4.5	0	25	0	0	0	0	0	0	0	0	0	0	18.5	28.5	112.5	113.5	0	0	0	0	0
		3	0	0	0	0	0	0	0	0	0	0	0	0	0	0	0	0	0	0	0	0	0	0	0	0	45.25	0	0	0	0	0	0	0	0	0	0	0	0	0	17.5	23	67.5	43.5	2	0	4	14	0
		4	0	0	0	0	0	0	0	0	0	0	0	0	0	0	12	0	0	0	0	0	0	0	0	0	0	0	0	0	0	0	0	0	0	0	0	0	0	0	0	1	1.5	1	0	0	0	0	0
		5	0	0	0	0	0	0	0	0	0	0	0	0	0	0	0	0	0	0	0	0	0	0	0	0	1	0	0	0	0	0	0	0	0	0	0	0	0	0	12.5	25.5	62.5	55	0	0	14.5	0	0
	V4:T1	1	0	0	0	0	0	5	44	19.5	0	0	0	0	0	40.5	33.5	0	9.75	0	0	0	0	168.5	17	9	1132.5	25.5	0	166.5	0	0	0	0	0	0	0	0	0.5	0	0	34	115.5	105	3.5	0	9	0	0
		2	0	0	0	0	0	0	0	0	0	0	0	0	0	0	0	0	0	0	0	0	0	0	0	0	422	0	0	0	0	0	0	0	0	0	0	0	0	27	0	0.5	58.5	121.5	0	11	5	7	0
		3	0	0	0	0	0	0	0	0	0	0	0	0	0	0	0	0	0	0	0	0	0	0	0	0	7.5	0	0	0	0	0	0	0	0	0	0	7	0	0	1	37.5	54	58	10.75	0	5	22	5
		4	0	0	0	0	0	0	0	0	0	0	0	0	0	0	0	0	0	0	0	0	0	0	0	0	0	0	0	0	0	0	0	0	0	0	0	0	0	0	0	0	3.5	1.5	0	0	0	0	0
		5	0	0	0	0	0	0	0	0	0	0	0	0	0	0	0	0	0	0	0	0	0	0	0	0	0	0	0	0	0	0	0	0	0	0	0	0	0	0	0	0	5.5	6.5	0	0	0	0	0
[truncated: 667 more columns]

## Sheet: MVA-ST IgA
IgA		ID	1	2	3	4	5	6	7	8	9	10	11	12	13	14	15	16	17	18	19	20	21	22	23	24	25	26	27	28	29	30	31	32	33	34	35	36	37	38	39	40	41	42	43	44	45	46	47
		Position	-3	-1	1	3	5	7	9	11	13	15	17	19	21	23	25	27	29	31	33	35	37	39	41	43	45	47	49	51	53	55	57	59	61	63	65	67	69	71	73	75	77	79	81	83	85	87	89
		Peptide	SGSGMFVFLVLLPLV	SGMFVFLVLLPLVSS	MFVFLVLLPLVSSQC	VFLVLLPLVSSQCVN	LVLLPLVSSQCVNLT	LLPLVSSQCVNLTTR	PLVSSQCVNLTTRTQ	VSSQCVNLTTRTQLP	SQCVNLTTRTQLPPA	CVNLTTRTQLPPAYT	NLTTRTQLPPAYTNS	TTRTQLPPAYTNSFT	RTQLPPAYTNSFTRG	QLPPAYTNSFTRGVY	PPAYTNSFTRGVYYP	AYTNSFTRGVYYPDK	TNSFTRGVYYPDKVF	SFTRGVYYPDKVFRS	TRGVYYPDKVFRSSV	GVYYPDKVFRSSVLH	YYPDKVFRSSVLHST	PDKVFRSSVLHSTQD	KVFRSSVLHSTQDLF	FRSSVLHSTQDLFLP	SSVLHSTQDLFLPFF	VLHSTQDLFLPFFSN	HSTQDLFLPFFSNVT	TQDLFLPFFSNVTWF	DLFLPFFSNVTWFHA	FLPFFSNVTWFHAIH	PFFSNVTWFHAIHVS	FSNVTWFHAIHVSGT	NVTWFHAIHVSGTNG	TWFHAIHVSGTNGTK	FHAIHVSGTNGTKRF	AIHVSGTNGTKRFDN	HVSGTNGTKRFDNPV	SGTNGTKRFDNPVLP	TNGTKRFDNPVLPFN	GTKRFDNPVLPFNDG	KRFDNPVLPFNDGVY	FDNPVLPFNDGVYFA	NPVLPFNDGVYFAST	VLPFNDGVYFASTEK	PFNDGVYFASTEKSN	NDGVYFASTEKSNII	GVYFASTEKSNIIRG
Cohort	Time point	Donor	1																							51																						101
MVA-ST	V1:T0	1	0	0	0	0	0	0	7	0	0	22	0	0	0	46	0	0	0	0	0	0	4.5	43	16.5	0	223.5	7	0	43.5	320	0	0	0	126.75	70	0	0	0	0	8	1	0	15.5	73.5	2	24	30.5	0
		2	0	0	0	0	0	0	45	0	97.5	49.5	50.75	8	0	9.5	41	5	0	0	0	0	0	19.25	0	0	230	2.5	0	89.5	0	0	0	0	11	0	0	0	30.75	49.75	103.5	97	89	371	36.5	2.5	40	0	0
		3	0	0	0	0	0	0	0	0	0	0	0	0	0	0	0	0	0	0	0	0	0	0	0	0	0	0	0	0	0	0	0	0	0	0	4.5	0	8	0	2.5	46	17	106.5	0	0	5.75	1	0
		4	0	0	0	0	0	0	0	0	0	0	0	0	0	0	0	0	0	0	0	0	0	59.5	0	0	0	0	0	0	0	0	0	0	0	0	10	14	0	0	0	21.5	42	58	5.5	0	0	0	0
		5	0	0	0	0	0	0	0	4	0	0	0	12.5	0	0	0	0	0	0	0	0	0	0	0	0	242.25	5.5	0	318.75	17	0	0	0	0	0	0	0	0	0	0	0	48.5	41	0	0	0	0	0
		6	0	0	0	0	0	0	0	0	0	0	0	0	0	0	1	0	0	0	1.5	7	0	0	0	0	48.75	34	0	110	0	130.25	0	0	0	0	0	46	0	0	0	0	0	0	0	35	0	17	0
		7	0	0	0	0	0	0	0	0	0	0	0	0	0	0	0	0	0	0	0	0	0	0	0	0	0	0	0	0	0	0	0	0	0	0	0	0	0	0	0	0	0	0	0	0	0	0	0
	V2:T1	1	0	0	0	0	0	0	0	0	0	0	0	0	0	0	0	0	0	0	0	0	0	0	0	0	126.25	0	0	0	33.5	0	0	0	21.5	25.5	0	0	0	0	0	0	14	36	0	0	14.5	7	0
		2	0	0	0	0	0	0	12.5	0	82.5	23	13.5	0	0	0	9	0	0	0	0	0	0	0	0	0	155.5	0	0	78	0	0	0	0	24.5	0	0	0	36	126	156	375.5	163.25	447.25	51	12.5	56	0	0
		3	0	0	0	0	0	0	0	0	0	0	0	0	0	0	0	0	0	0	0	0	0	0	0	0	0	0	0	0	0	0	0	0	0	0	6	5	0	0	10.5	3.5	28	28	0	0	0	9	0
		4	0	0	0	0	0	0	0	0	0	0	0	0	0	0	0	0	0	1	0	0	0	48	0	0	25.75	0	0	8.5	4	0	0	0	0	0	93	87	33	0	0	0	36.25	92.5	0	0	0	0	0
		5	0	0	0	0	0	0	0	0	0	0	0	0	0	0	0	0	0	0	0	0	0	0	0	0	28	0	0	28	0	0	0	0	0	0	0	0	0	0	1.5	0	51.5	44.25	0	0	0	0	0
		6	0	0	0	0	0	0	0	0	0	0	0	0	0	0	0	0	0	0	0	0	0	0	0	0	43	26	0	94.5	0	95	0	0	0	0	0	44	2.5	0	0	0	0	0	0	0	0	0	0
		7	0	0	0	0	0	0	0	0	0	0	0	0	0	0	0	0	0	0	0	0	0	0	0	0	0	0	0	0	0	0	0	0	0	0	0	0	0	0	0	0	0	0	0	0	0	0	0
[truncated: 667 more columns]

## Sheet: mRNA MVA-ST IgA
IgA		ID	1	2	3	4	5	6	7	8	9	10	11	12	13	14	15	16	17	18	19	20	21	22	23	24	25	26	27	28	29	30	31	32	33	34	35	36	37	38	39	40	41	42	43	44	45	46	47
		Position	-3	-1	1	3	5	7	9	11	13	15	17	19	21	23	25	27	29	31	33	35	37	39	41	43	45	47	49	51	53	55	57	59	61	63	65	67	69	71	73	75	77	79	81	83	85	87	89
		Peptide	SGSGMFVFLVLLPLV	SGMFVFLVLLPLVSS	MFVFLVLLPLVSSQC	VFLVLLPLVSSQCVN	LVLLPLVSSQCVNLT	LLPLVSSQCVNLTTR	PLVSSQCVNLTTRTQ	VSSQCVNLTTRTQLP	SQCVNLTTRTQLPPA	CVNLTTRTQLPPAYT	NLTTRTQLPPAYTNS	TTRTQLPPAYTNSFT	RTQLPPAYTNSFTRG	QLPPAYTNSFTRGVY	PPAYTNSFTRGVYYP	AYTNSFTRGVYYPDK	TNSFTRGVYYPDKVF	SFTRGVYYPDKVFRS	TRGVYYPDKVFRSSV	GVYYPDKVFRSSVLH	YYPDKVFRSSVLHST	PDKVFRSSVLHSTQD	KVFRSSVLHSTQDLF	FRSSVLHSTQDLFLP	SSVLHSTQDLFLPFF	VLHSTQDLFLPFFSN	HSTQDLFLPFFSNVT	TQDLFLPFFSNVTWF	DLFLPFFSNVTWFHA	FLPFFSNVTWFHAIH	PFFSNVTWFHAIHVS	FSNVTWFHAIHVSGT	NVTWFHAIHVSGTNG	TWFHAIHVSGTNGTK	FHAIHVSGTNGTKRF	AIHVSGTNGTKRFDN	HVSGTNGTKRFDNPV	SGTNGTKRFDNPVLP	TNGTKRFDNPVLPFN	GTKRFDNPVLPFNDG	KRFDNPVLPFNDGVY	FDNPVLPFNDGVYFA	NPVLPFNDGVYFAST	VLPFNDGVYFASTEK	PFNDGVYFASTEKSN	NDGVYFASTEKSNII	GVYFASTEKSNIIRG
Cohort	Time point	Donor	1																							51																						101
MVA-ST/ mRNA	V3:T0	1	0	0	0	0	0	0	0	0	0	0	0	0	0	0	0	0	0	0	0	7	0	0	0	0	12	0	0	0	0	0	0	0	0	0	0	0	0	0	0	4	4	0	0	0	0	0	0
		2	0	0	0	0	0	0	0	0	0	0	0	0	0	0	0	0	0	0	0	15.5	0	0	0	0	4	0	0	0	0	0	0	0	0	0	15.5	0	0.5	0	10.5	0	107	2.75	0	21	19	20	6
		3	0	0	0	0	0	0	0	0	0	0	0	0	0	0	0	0	0	0	0	0	0	0	0	0	0	0	0	0	0	0	0	0	0	0	0	0	0	0	0	0	2	7	0	0	0	7	0
		4	0	0	0	0	0	0	0	0	0	0	0	0	0	0	0	0	0	0	0	0	0	0	0	0	0	0	0	0	0	0	0	0	0	0	0	0	0	0	0	0	31.5	1	0	0	0	0	0
		5	0	0	0	0	0	0	0	0	0	0	0	0	0	0	0	0	0	0	0	0	0	0	0	0	0	0	0	0	0	0	0	0	0	0	4	9	0	0	0	0	2	0	0	0	5.5	15	33.25
	V3:T1	1	0	0	0	0	0	0	0	0	0	0	0	0	0	0	0	0	0	0	0	0	0	0	0	0	0	0	0	0	0	0	0	0	0	0	4	0	0	0	0	0	0	0	0	0	0	0	0
		2	0	0	0	0	0	0	0	0	0	0	0	0	0	0	0	0	0	0	0	0	0	0	0	0	0	0	0	0	0	0	0	0	0	0	0	0	0	0	0	0	102.5	27.5	0	5	0	17	3.5
		3	0	0	0	0	0	0	0	0	0	0	0	0	0	0	0	0	0	0	0	0	0	0	0	0	0	0	0	1	0	0	0	0	0	0	0	0	0	0	0	4.5	3.5	5	0	3.5	4	3	0
		4	0	0	3	0	0	0	0	0	0	0	0	0	0	0	0	0	0	0	0	0	0	0	0	0	0	0	0	0	0	0	0	0	0	0	0	0	0	0	0	0	24	10	0	0	0	0	0
		5	0	0	0	0	0	0	0	0	0	0	0	0	0	0	0	0	0	0	0	0	0	0	0	0	0	0	0	0	0	0	0	0	0	0	0	0	6.5	0	0	0	48	5.5	0	0	6.5	11	20.5
	V3:T1	1
		2
		3
		4
		5
[truncated: 667 more columns]
