# Supplementary material for: MVA-based vaccine candidates encoding the native or prefusion-stabilized SARS-CoV-2 spike reveal differential immunogenicity in humans
Source: NPJ Vaccines. 2024 Jan 26;9:20. doi: 10.1038/s41541-023-00801-z (PMC10817990; doi:10.1038/s41541-023-00801-z)
Supplement: Supplementary file 3 — Supplementary Data 2 [file 41541_2023_801_MOESM3_ESM.xlsx]

## Sheet: Sheet1
SARS-CoV-2 spike OLP pools
M1: aa 1-327		M2: aa 316-643		M3: aa 632-959		M4: aa 948-1273
MFVFLVLLPLVSSQC		NFRVQPTESIVRFPN		WRVYSTGSNVFQTRA		QDVVNQNAQALNTLV
LVLLPLVSSQCVNLT		QPTESIVRFPNITNL		STGSNVFQTRAGCLI		NQNAQALNTLVKQLS
PLVSSQCVNLTTRTQ		SIVRFPNITNLCPFG		NVFQTRAGCLIGAEH		QALNTLVKQLSSNFG
SQCVNLTTRTQLPPA		FPNITNLCPFGEVFN		TRAGCLIGAEHVNNS		TLVKQLSSNFGAISS
NLTTRTQLPPAYTNS		TNLCPFGEVFNATRF		CLIGAEHVNNSYECD		QLSSNFGAISSVLND
RTQLPPAYTNSFTRG		PFGEVFNATRFASVY		AEHVNNSYECDIPIG		NFGAISSVLNDILSR
PPAYTNSFTRGVYYP		VFNATRFASVYAWNR		NNSYECDIPIGAGIC		ISSVLNDILSRLDKV
TNSFTRGVYYPDKVF		TRFASVYAWNRKRIS		ECDIPIGAGICASYQ		LNDILSRLDKVEAEV
TRGVYYPDKVFRSSV		SVYAWNRKRISNCVA		PIGAGICASYQTQTN		LSRLDKVEAEVQIDR
YYPDKVFRSSVLHST		WNRKRISNCVADYSV		GICASYQTQTNSPRR		DKVEAEVQIDRLITG
KVFRSSVLHSTQDLF		RISNCVADYSVLYNS		SYQTQTNSPRRARSV		AEVQIDRLITGRLQS
SSVLHSTQDLFLPFF		CVADYSVLYNSASFS		QTNSPRRARSVASQS		IDRLITGRLQSLQTY
HSTQDLFLPFFSNVT		YSVLYNSASFSTFKC		PRRARSVASQSIIAY		ITGRLQSLQTYVTQQ
DLFLPFFSNVTWFHA		YNSASFSTFKCYGVS		RSVASQSIIAYTMSL		LQSLQTYVTQQLIRA
PFFSNVTWFHAIHVS		SFSTFKCYGVSPTKL		SQSIIAYTMSLGAEN		QTYVTQQLIRAAEIR
NVTWFHAIHVSGTNG		FKCYGVSPTKLNDLC		IAYTMSLGAENSVAY		TQQLIRAAEIRASAN
FHAIHVSGTNGTKRF		GVSPTKLNDLCFTNV		MSLGAENSVAYSNNS		IRAAEIRASANLAAT
HVSGTNGTKRFDNPV		TKLNDLCFTNVYADS		AENSVAYSNNSIAIP		EIRASANLAATKMSE
TNGTKRFDNPVLPFN		DLCFTNVYADSFVIR		VAYSNNSIAIPTNFT		SANLAATKMSECVLG
KRFDNPVLPFNDGVY		TNVYADSFVIRGDEV		NNSIAIPTNFTISVT		AATKMSECVLGQSKR
NPVLPFNDGVYFAST		ADSFVIRGDEVRQIA		AIPTNFTISVTTEIL		MSECVLGQSKRVDFC
PFNDGVYFASTEKSN		VIRGDEVRQIAPGQT		NFTISVTTEILPVSM		VLGQSKRVDFCGKGY
GVYFASTEKSNIIRG		DEVRQIAPGQTGKIA		SVTTEILPVSMTKTS		SKRVDFCGKGYHLMS
ASTEKSNIIRGWIFG		QIAPGQTGKIADYNY		EILPVSMTKTSVDCT		DFCGKGYHLMSFPQS
KSNIIRGWIFGTTLD		GQTGKIADYNYKLPD		VSMTKTSVDCTMYIC		KGYHLMSFPQSAPHG
IRGWIFGTTLDSKTQ		KIADYNYKLPDDFTG		KTSVDCTMYICGDST		LMSFPQSAPHGVVFL
IFGTTLDSKTQSLLI		YNYKLPDDFTGCVIA		DCTMYICGDSTECSN		PQSAPHGVVFLHVTY
TLDSKTQSLLIVNNA		LPDDFTGCVIAWNSN		YICGDSTECSNLLLQ		PHGVVFLHVTYVPAQ
KTQSLLIVNNATNVV		FTGCVIAWNSNNLDS		DSTECSNLLLQYGSF		VFLHVTYVPAQEKNF
LLIVNNATNVVIKVC		VIAWNSNNLDSKVGG		CSNLLLQYGSFCTQL		VTYVPAQEKNFTTAP
NNATNVVIKVCEFQF		NSNNLDSKVGGNYNY		LLQYGSFCTQLNRAL		PAQEKNFTTAPAICH
NVVIKVCEFQFCNDP		LDSKVGGNYNYLYRL		GSFCTQLNRALTGIA		KNFTTAPAICHDGKA
KVCEFQFCNDPFLGV		VGGNYNYLYRLFRKS		TQLNRALTGIAVEQD		TAPAICHDGKAHFPR
FQFCNDPFLGVYYHK		YNYLYRLFRKSNLKP		RALTGIAVEQDKNTQ		ICHDGKAHFPREGVF
NDPFLGVYYHKNNKS		YRLFRKSNLKPFERD		GIAVEQDKNTQEVFA		GKAHFPREGVFVSNG
LGVYYHKNNKSWMES		RKSNLKPFERDISTE		EQDKNTQEVFAQVKQ		FPREGVFVSNGTHWF
YHKNNKSWMESEFRV		LKPFERDISTEIYQA		NTQEVFAQVKQIYKT		GVFVSNGTHWFVTQR
NKSWMESEFRVYSSA		ERDISTEIYQAGSTP		VFAQVKQIYKTPPIK		SNGTHWFVTQRNFYE
MESEFRVYSSANNCT		STEIYQAGSTPCNGV		VKQIYKTPPIKDFGG		HWFVTQRNFYEPQII
FRVYSSANNCTFEYV		YQAGSTPCNGVEGFN		YKTPPIKDFGGFNFS		TQRNFYEPQIITTDN
SSANNCTFEYVSQPF		STPCNGVEGFNCYFP		PIKDFGGFNFSQILP		FYEPQIITTDNTFVS
NCTFEYVSQPFLMDL		NGVEGFNCYFPLQSY		FGGFNFSQILPDPSK		QIITTDNTFVSGNCD
EYVSQPFLMDLEGKQ		GFNCYFPLQSYGFQP		NFSQILPDPSKPSKR		TDNTFVSGNCDVVIG
QPFLMDLEGKQGNFK		YFPLQSYGFQPTNGV		ILPDPSKPSKRSFIE		FVSGNCDVVIGIVNN
MDLEGKQGNFKNLRE		QSYGFQPTNGVGYQP		PSKPSKRSFIEDLLF		NCDVVIGIVNNTVYD
GKQGNFKNLREFVFK		FQPTNGVGYQPYRVV		SKRSFIEDLLFNKVT		VIGIVNNTVYDPLQP
NFKNLREFVFKNIDG		NGVGYQPYRVVVLSF		FIEDLLFNKVTLADA		VNNTVYDPLQPELDS
LREFVFKNIDGYFKI		YQPYRVVVLSFELLH		LLFNKVTLADAGFIK		VYDPLQPELDSFKEE
VFKNIDGYFKIYSKH		RVVVLSFELLHAPAT		KVTLADAGFIKQYGD		LQPELDSFKEELDKY
IDGYFKIYSKHTPIN		LSFELLHAPATVCGP		ADAGFIKQYGDCLGD		LDSFKEELDKYFKNH
FKIYSKHTPINLVRD		LLHAPATVCGPKKST		FIKQYGDCLGDIAAR		KEELDKYFKNHTSPD
SKHTPINLVRDLPQG		PATVCGPKKSTNLVK		YGDCLGDIAARDLIC		DKYFKNHTSPDVDLG
PINLVRDLPQGFSAL		CGPKKSTNLVKNKCV		LGDIAARDLICAQKF		KNHTSPDVDLGDISG
VRDLPQGFSALEPLV		KSTNLVKNKCVNFNF		AARDLICAQKFNGLT		SPDVDLGDISGINAS
PQGFSALEPLVDLPI		LVKNKCVNFNFNGLT		LICAQKFNGLTVLPP		DLGDISGINASVVNI
SALEPLVDLPIGINI		KCVNFNFNGLTGTGV		QKFNGLTVLPPLLTD		ISGINASVVNIQKEI
PLVDLPIGINITRFQ		FNFNGLTGTGVLTES		GLTVLPPLLTDEMIA		NASVVNIQKEIDRLN
LPIGINITRFQTLLA		GLTGTGVLTESNKKF		LPPLLTDEMIAQYTS		VNIQKEIDRLNEVAK
INITRFQTLLALHRS		TGVLTESNKKFLPFQ		LTDEMIAQYTSALLA		KEIDRLNEVAKNLNE
RFQTLLALHRSYLTP		TESNKKFLPFQQFGR		MIAQYTSALLAGTIT		RLNEVAKNLNESLID
LLALHRSYLTPGDSS		KKFLPFQQFGRDIAD		YTSALLAGTITSGWT		VAKNLNESLIDLQEL
HRSYLTPGDSSSGWT		PFQQFGRDIADTTDA		LLAGTITSGWTFGAG		LNESLIDLQELGKYE
LTPGDSSSGWTAGAA		FGRDIADTTDAVRDP		TITSGWTFGAGAALQ		LIDLQELGKYEQYIK
DSSSGWTAGAAAYYV		IADTTDAVRDPQTLE		GWTFGAGAALQIPFA		QELGKYEQYIKWPWY
GWTAGAAAYYVGYLQ		TDAVRDPQTLEILDI		GAGAALQIPFAMQMA		KYEQYIKWPWYIWLG
GAAAYYVGYLQPRTF		RDPQTLEILDITPCS		ALQIPFAMQMAYRFN		YIKWPWYIWLGFIAG
YYVGYLQPRTFLLKY		TLEILDITPCSFGGV		PFAMQMAYRFNGIGV		PWYIWLGFIAGLIAI
YLQPRTFLLKYNENG		LDITPCSFGGVSVIT		QMAYRFNGIGVTQNV		WLGFIAGLIAIVMVT
RTFLLKYNENGTITD		PCSFGGVSVITPGTN		RFNGIGVTQNVLYEN		IAGLIAIVMVTIMLC
LKYNENGTITDAVDC		GGVSVITPGTNTSNQ		IGVTQNVLYENQKLI		IAIVMVTIMLCCMTS
ENGTITDAVDCALDP		VITPGTNTSNQVAVL		QNVLYENQKLIANQF		MVTIMLCCMTSCCSC
ITDAVDCALDPLSET		GTNTSNQVAVLYQDV		YENQKLIANQFNSAI		MLCCMTSCCSCLKGC
VDCALDPLSETKCTL		SNQVAVLYQDVNCTE		KLIANQFNSAIGKIQ		MTSCCSCLKGCCSCG
LDPLSETKCTLKSFT		AVLYQDVNCTEVPVA		NQFNSAIGKIQDSLS		CSCLKGCCSCGSCCK
SETKCTLKSFTVEKG		QDVNCTEVPVAIHAD		SAIGKIQDSLSSTAS		KGCCSCGSCCKFDED
CTLKSFTVEKGIYQT		CTEVPVAIHADQLTP		KIQDSLSSTASALGK		SCGSCCKFDEDDSEP
SFTVEKGIYQTSNFR		PVAIHADQLTPTWRV		SLSSTASALGKLQDV		CCKFDEDDSEPVLKG
EKGIYQTSNFRVQPT		HADQLTPTWRVYSTG		TASALGKLQDVVNQN		DEDDSEPVLKGVKLH
YQTSNFRVQPTESIV		LTPTWRVYSTGSNVF		LGKLQDVVNQNAQAL		DDSEPVLKGVKLHYT
